# Supplementary material for: The Snapdragon LATE ELONGATED HYPOCOTYL Plays A Dual Role in Activating Floral Growth and Scent Emission
Source: Cells. 2019 Aug 17;8(8):920. doi: 10.3390/cells8080920 (PMC6721690; doi:10.3390/cells8080920)
Supplement: Supplementary file 1 [file cells-08-00920-s001.zip]

Archive with 8 entries (5 files):
- SupplementaryCellsTerryetal/
- SupplementaryCellsTerryetal/Supplementary Material Terry et al - AmLHY.pdf
- __MACOSX/
- __MACOSX/SupplementaryCellsTerryetal/
- __MACOSX/SupplementaryCellsTerryetal/._Supplementary Material Terry et al - AmLHY.pdf
- SupplementaryCellsTerryetal/video_flor_antirrhinum.mp4
- __MACOSX/SupplementaryCellsTerryetal/._video_flor_antirrhinum.mp4
- __MACOSX/._SupplementaryCellsTerryetal
